# Supplementary material for: Systems biology informed neural networks (SBINN) predict response and novel combinations for PD-1 checkpoint blockade
Source: Commun Biol. 2021 Jul 15;4:877. doi: 10.1038/s42003-021-02393-7 (PMC8282606; doi:10.1038/s42003-021-02393-7)
Supplement: Supplementary file 3 — Supplementary Data 1 [file 42003_2021_2393_MOESM3_ESM.xlsx]

## Sheet: MPSA_low_C_sensitivities
Tumor micro-environment features
Parameter/feature	par 14	CD8+ cytotoxic % (t=0h)	Cancer % (t=0h)	CD8+ naïve % (t=0h)	par 5	par 8	par 39	par 4	par 13	par 43	par 11	par 47	par 35
log10(MPSA value)	-0.105701	-0.97801	-1.13967	-1.21961	-1.52358	-1.74922	-1.81911	-2.45609	-1.76814	-1.96013	-2.27277	-2.42058	-1.90475
log10(standardized canonical coefficient) [Fisher's discriminant analysis]	-0.145198	-0.317572	-0.524844	-1.65241	-0.505663	-1.08575	-1.51301	-0.959056	-1.66244	-1.60482	-1.7424	-2.31488	-1.79905
log10(1-pval) [Filter selection technique]	0	0	0	0	0	0	-1.11685e-05	0	-0.0120083	-0.00416537	-0.0035998	-0.00107794	-0.0762808
Response features
Parameter/feature	CD8+ cytotoxic % (t=72h)	CD8+ cytotoxic % (t=0h)	CD8+ naïve % (t=72h)	CD8+ naïve % (t=0h)	IFNγ (t=72h)	IFNγ (t=48h)	IFNγ (t=24h)	IL-6 (t=72h)	IL-4 (t=0h)	IL-6 (t=0h)	IFNγ (t=0h)	IL-6 (t=48h)	IL-4 (t=72h)	IL-12 (t=0h)	IL-12 (t=48h)	IL-6 (t=24h)	IL-12 (t=72h)
log10(MPSA value)	-0.755379	-0.97801	-0.960763	-1.21961	-2.65476	-2.64532	-2.47976	-3.51007	-2.30954	-2.4024	-2.4314	-3.40252	-3.41447	-2.52255	-3.34314	-3.46241	-3.29794
log10(standardized canonical coefficient) [Fisher's discriminant analysis]	-0.311573	-0.481631	-0.359666	-0.497142	-0.846734	-0.807498	-1.57347	-1.07444	-2.34381	-2.2448	-2.48007	-0.900403	-1.95872	-2.68369	-1.3579	-1.38812	-1.4741
log10(1-pval) [Filter selection technique]	0	0	0	0	-0.116626	-0.108528	-0.0637311	-0.225499	-0.0545184	-0.00315022	-0.0203182	-0.180414	-0.767317	-1.31987	-0.0684041	-0.0856281	-0.0628926
MPSA- multi-parametric sensitivity analysis
