# Supplementary material for: Systems biology informed neural networks (SBINN) predict response and novel combinations for PD-1 checkpoint blockade
Source: Commun Biol. 2021 Jul 15;4:877. doi: 10.1038/s42003-021-02393-7 (PMC8282606; doi:10.1038/s42003-021-02393-7)
Supplement: Supplementary file 4 — Supplementary Data 2 [file 42003_2021_2393_MOESM4_ESM.xlsx]

## Sheet: Sheet1
False positive rate	True positive rate		False positive rate	True positive rate		False positive rate	True positive rate		False positive rate	True positive rate
0	0		0	0		0	0		0	0
0	0.134615		0.143	0		0.143	0		0.143	0
0	0.567308		0.286	0		0.143	1		0.143	0.5
0.0186722	0.567308		0.286	1		1	1		0.572	0.5
0.0186722	0.605769		1	1		Figure 3c			0.572	1
0.0207469	0.605769		Figure 3b						1	1
0.0207469	0.615385								Figure 3d
0.0311203	0.615385
0.0311203	0.634615
0.0394191	0.634615
0.0394191	0.644231
0.0414938	0.644231
0.0414938	0.653846
0.0497925	0.653846
0.0497925	0.663462
0.0580913	0.663462
0.0580913	0.673077
0.0622407	0.673077
0.0622407	0.682692
0.0643153	0.682692
0.0643153	0.692308
0.0726141	0.692308
0.0726141	0.701923
0.0809129	0.701923
0.0809129	0.721154
0.0975104	0.721154
0.0975104	0.730769
0.105809	0.730769
0.105809	0.740385
0.107884	0.740385
0.107884	0.75
0.128631	0.75
0.128631	0.759615
0.134855	0.759615
0.134855	0.769231
0.149378	0.769231
0.149378	0.778846
0.184647	0.778846
0.184647	0.788462
0.186722	0.788462
0.186722	0.798077
0.190871	0.798077
0.190871	0.807692
0.201245	0.807692
0.201245	0.817308
0.205394	0.817308
0.205394	0.836538
0.221992	0.836538
0.221992	0.846154
0.23029	0.846154
0.23029	0.855769
0.278008	0.855769
0.278008	0.865385
0.290456	0.865385
0.290456	0.875
0.340249	0.875
0.340249	0.903846
0.387967	0.903846
0.387967	0.913462
0.435685	0.913462
0.435685	0.923077
0.441909	0.923077
0.441909	0.932692
0.448133	0.932692
0.448133	0.942308
0.491701	0.942308
0.491701	0.951923
0.495851	0.951923
0.495851	0.961538
0.570539	0.961538
0.570539	0.971154
0.684647	0.971154
0.684647	0.980769
0.688797	0.980769
0.688797	0.990385
0.744813	0.990385
0.744813	1
1	1
Figure 3a
