# Supplementary material for: Systems biology informed neural networks (SBINN) predict response and novel combinations for PD-1 checkpoint blockade
Source: Commun Biol. 2021 Jul 15;4:877. doi: 10.1038/s42003-021-02393-7 (PMC8282606; doi:10.1038/s42003-021-02393-7)
Supplement: Supplementary file 5 — Supplementary Data 3 [file 42003_2021_2393_MOESM5_ESM.xlsx]

## Sheet: Results_IL12_induction_lowest_1
Administration time (hours)	Percent converted to responders	Avg. IL6 percent inhibition	Avg. Th2 percent inhibition	Avg. Th1 percent induction	Avg. Tc percent induction	Avg. IFN percent induction	Avg. PDL1 percent inhibition	Avg. IL12 percent induction
0.01	0.5	0	0.002	0.011	0.017	0	0.018	0		Figures 4a,b
2	32.4	0.057	0.451	2.226	3.551	0.677	-0.25	0.087
4	53.7	0.193	0.9	4.513	7.242	2.356	-0.505	0.338
6	64.4	0.375	1.347	6.863	11.079	4.69	-0.751	0.743
8	73.3	0.584	1.791	9.279	15.068	7.488	-0.988	1.292
10	78.6	0.811	2.233	11.762	19.217	10.639	-1.221	1.974
12	82.5	1.049	2.673	14.314	23.532	14.08	-1.451	2.783
14	86	1.295	3.11	16.937	28.019	17.774	-1.679	3.712
16	87.9	1.545	3.545	19.634	32.687	21.699	-1.902	4.753
18	89.9	1.8	3.978	22.406	37.544	25.845	-2.119	5.903
20	90.8	2.057	4.409	25.257	42.597	30.205	-2.331	7.156
22	91.5	2.316	4.837	28.189	47.855	34.778	-2.537	8.509
24	92.6	2.576	5.264	31.204	53.328	39.566	-2.733	9.958
Administration time (hours)	Recombinant IL-12 dose (pg/mL)	Percent converted to responders
12	1	6
12	10	6		Figure 4c
12	20	6
12	30	6
12	40	6
12	50	6
12	60	6
12	70	6
12	80	6
12	90	6
12	100	6
12	110	6
12	120	6
12	130	6
12	140	6
14	1	6.5
14	10	6.5
14	20	6.5
14	30	6.5
14	40	6.5
14	50	6.5
14	60	6.5
14	70	6.5
14	80	6.5
14	90	6.5
14	100	6.5
14	110	6.5
14	120	6.5
14	130	6.5
14	140	6.5
16	1	6.5
16	10	6.5
16	20	6.5
16	30	6.5
16	40	6.5
16	50	6.5
16	60	6.5
16	70	6.5
16	80	6.5
16	90	6.5
16	100	6.5
16	110	6.5
16	120	6.5
16	130	6.5
16	140	6.5
18	1	7
18	10	7
18	20	7
18	30	7
18	40	7
18	50	7
18	60	7
18	70	7
18	80	7
18	90	7
18	100	7
18	110	7
18	120	7
18	130	7
18	140	7
20	1	8
20	10	8
20	20	8
20	30	8
20	40	8
20	50	8
20	60	8
20	70	8
20	80	8
20	90	8
20	100	8
20	110	8
20	120	8
20	130	8
20	140	8
22	1	9
22	10	9
22	20	9
22	30	9
22	40	9
22	50	9
22	60	9
22	70	9
22	80	9
22	90	9
22	100	9
22	110	9
22	120	9
22	130	9
22	140	9
24	1	9
24	10	9
24	20	9
24	30	9
24	40	9
24	50	9
24	60	9
24	70	9
24	80	9
24	90	9
24	100	9
24	110	9
24	120	9
24	130	9
24	140	9
26	1	9.5
26	10	9.5
26	20	9.5
26	30	9.5
26	40	9.5
26	50	9.5
26	60	9.5
26	70	9.5
26	80	9.5
26	90	9.5
26	100	10
26	110	10
26	120	10
26	130	10
26	140	10
28	1	10
28	10	10
28	20	10
28	30	10
28	40	10
28	50	10
28	60	10
28	70	10
28	80	10
28	90	10
28	100	10
28	110	10
28	120	10
28	130	10
28	140	10
30	1	10.5
30	10	10.5
30	20	10.5
30	30	10.5
30	40	10.5
30	50	10.5
30	60	10.5
30	70	10.5
30	80	10.5
30	90	10.5
30	100	10.5
30	110	10.5
30	120	10.5
30	130	10.5
30	140	10.5
32	1	10.5
32	10	10.5
32	20	10.5
32	30	10.5
32	40	10.5
32	50	10.5
32	60	10.5
32	70	10.5
32	80	10.5
32	90	10.5
32	100	10.5
32	110	10.5
32	120	10.5
32	130	10.5
32	140	10.5
34	1	10.5
34	10	10.5
34	20	10.5
34	30	10.5
34	40	10.5
34	50	10.5
34	60	10.5
34	70	10.5
34	80	10.5
34	90	10.5
34	100	10.5
34	110	10.5
34	120	10.5
34	130	10.5
34	140	10.5
36	1	12
36	10	12
36	20	12
36	30	12
36	40	12
36	50	12
36	60	12
36	70	12
36	80	12
36	90	12
36	100	12
36	110	12
36	120	12
36	130	12
36	140	12
38	1	12
38	10	12
38	20	12
38	30	12
38	40	12
38	50	12
38	60	12
38	70	12
38	80	12
38	90	12
38	100	12
38	110	12
38	120	12
38	130	12
38	140	12
40	1	12
40	10	12
40	20	12
40	30	12
40	40	12
40	50	12
40	60	12
40	70	12
40	80	12
40	90	12.5
40	100	12.5
40	110	12.5
40	120	12.5
40	130	12.5
40	140	12.5
IL-6 inhibition time = 36 hours			IL-6 inhibition time = 72 hours			IL-6 inhibition time = 108 hours
Recombinant IL-12 administration time (hours)	Percent converted to responders		Recombinant IL-12 administration time (hours)	Percent converted to responders		Recombinant IL-12 administration time (hours)	Percent converted to responders		Figure 4d
-156	59		-156	64.5		-156	72.5
-152	58.5		-152	63		-152	72
-148	57		-148	63		-148	71
-144	55.5		-144	62		-144	69.5
-140	55		-140	62		-140	69.5
-136	54.5		-136	62		-136	69.5
-132	54		-132	61		-132	67.5
-128	53		-128	60.5		-128	66
-124	52		-124	59.5		-124	64.5
-120	51		-120	59		-120	64.5
-116	51		-116	58.5		-116	63
-112	50		-112	57		-112	63
-108	49		-108	55.5		-108	62
-104	49		-104	55		-104	62
-100	49		-100	54.5		-100	62
-96	47		-96	54		-96	61
-92	46.5		-92	53		-92	60.5
-88	44		-88	52		-88	59.5
-84	41.5		-84	51		-84	59
-80	39		-80	51		-80	58.5
-76	37.5		-76	50		-76	57
-72	37		-72	49		-72	55.5
-68	35.5		-68	49		-68	55
-64	34		-64	49		-64	54.5
-60	32.5		-60	47		-60	54
-56	29.5		-56	46.5		-56	53
-52	28		-52	44		-52	52
-48	27		-48	41.5		-48	51
-44	26		-44	39		-44	51
-40	24		-40	37.5		-40	50
-36	22		-36	37		-36	49
-32	20.5		-32	35.5		-32	49
-28	19.5		-28	34		-28	49
-24	19		-24	32.5		-24	47
-20	17.5		-20	29.5		-20	46.5
-16	17		-16	28		-16	44
-12	14.5		-12	27		-12	41.5
-8	14		-8	26		-8	39
-4	12		-4	24		-4	37.5
0	12		0	22		0	37
4	12		4	22		4	37
8	12		8	22		8	37
12	12		12	22		12	37
16	12		16	22		16	37
20	12		20	22		20	37
24	12		24	22		24	37
28	12		28	22		28	37
32	12		32	22		32	37
