# Supplementary material for: Systems biology informed neural networks (SBINN) predict response and novel combinations for PD-1 checkpoint blockade
Source: Commun Biol. 2021 Jul 15;4:877. doi: 10.1038/s42003-021-02393-7 (PMC8282606; doi:10.1038/s42003-021-02393-7)
Supplement: Supplementary file 6 — Supplementary Data 4 [file 42003_2021_2393_MOESM6_ESM.xlsx]

## Sheet: Responders_and_nonresponders
Non-responders:							Ki-67 and IFN-gamma expression are in units of pg/mL
Age	Ki-67 control	Ki-67 nivolumab	Ki-67 pembro	IFN-g control	IFN-g nivolumab
N/A	11	1	9	6.5667	20.57
60	3	5	1	11.38	7.5933
56	2	2	2	6.13	5.4667
75	28	13	22	9.19	4.6433
30	10	4	3	37.9	7.7533
50	23	23	9	78.053	479.95
47	8	19	10	192.2	22.523
61	6	5	12	2.91	10.62
69	4	5	2	0.78	1.0667
50	17	15	15	7.5167	9.57
N/A	5	4	2	4.32	3.0233
50	4	25	5	16.69	27.703
56	16	11	7	2.6733	5.3633
45	5	12	9	1.13	0.9133
43	19	18	8	2	5.29
65	5	4	6	9.7833	25.46
55	37	40	37	4.3467	1.73
54	3	3	4	6.2333	9.3667
53	26	34	19	8.3367	13.407
42	16	9	14	6.78	6.1867
48	8	4	9	18.267	14.11
55	17	17	16	22.933	24.08
21	8	4	7	10.15	11.997
60	9	6	4	15.377	28.537
45	9	3	3	7.0333	7.13
60	15	15	9	7.0333	8.73
65	11	15	15	9.1833	15.103
72	7	2	7	5.5433	5.52
44	1	1	1	7.4067	12.647
Responders:
Age	Ki-67 control	Ki-67 nivolumab	Ki-67 pembro	IFN-g control	IFN-g nivolumab
58	18	18	10	3.0367	2.7367
80	5	10	13	55.46	40.823
29	10	7	17	38.84	72.117
46	21	20	21	11.513	23.467
55	65	72	67	18.8	39.37
55	23	17	17	132.31	160.32
36	20	12	13	36.34	39.583
50	21	19	15	49.847	120.29
N/A- not available
